# Supplementary material for: DNA Methylation of the Autonomous Pathway Is Associated with Flowering Time Variations in Arabidopsis thaliana
Source: Int J Mol Sci. 2024 Jul 8;25(13):7478. doi: 10.3390/ijms25137478 (PMC11242178; doi:10.3390/ijms25137478)
Supplement: Supplementary file 1 [file ijms-25-07478-s001.zip]

Archive with 1 entries (1 files):
- ijms-3081151-supplementary.pdf
